# Supplementary material for: Modeling habitat suitability for the lesser‐known populations of endangered mountain nyala (Tragelaphus buxtoni) in the Arsi and Ahmar Mountains, Ethiopia
Source: Ecol Evol. 2024 Apr 15;14(4):e11235. doi: 10.1002/ece3.11235 (PMC11017409; doi:10.1002/ece3.11235)
Supplement: Supplementary file 1 — Data S1 [file ECE3-14-e11235-s002.xlsx]

## Sheet: allBRT
X	Y	Land cover type
39.9787	8.20449	Grassland
39.982	8.21714	Grassland
39.9803	8.22257	Grassland
39.9856	8.2298	Bushland
39.9733	8.23525	Grassland
39.9645	8.2407	Grassland
39.9809	8.24066	Grassland
39.9767	8.25152	Bushland
38.9382	7.48623	Forest
38.9284	7.49336	Forest
38.9186	7.4889	Forest
40.2429	8.58647	Bushland
38.9111	7.47537	Forest
40.2331	8.60598	Grassland
40.2466	8.60371	Grassland
40.2278	8.57697	Bushland
40.2517	8.58871	Grassland
40.2571	8.59147	Forest
39.3565	7.61364	Erica
39.3657	7.60459	Erica
39.3694	7.59554	Erica
39.3377	7.58652	Erica
39.3429	7.57747	Erica
39.3432	7.56843	Erica
39.3198	7.5594	Erica
39.3265	7.53226	Erica
39.3261	7.52345	Erica
39.3198	7.53728	Erica
39.3212	7.54784	Erica
39.3333	7.52739	Erica
39.3264	7.54338	Erica
39.1519	7.3394	Erica
39.3151	7.54334	Erica
39.3257	7.55041	Erica
39.1626	7.34302	Erica
39.1372	7.35388	Erica
39.1594	7.36292	Erica
39.157	7.37378	Erica
39.1674	7.36354	Erica
39.1827	7.36021	Erica
39.1882	7.39958	Erica
39.1755	7.39027	Erica
39.1645	7.38018	Erica
39.1653	7.37104	Erica
39.1926	7.39923	Erica
40.9183	9.01078	Bushland
40.9309	8.99189	Grassland
40.9131	8.96208	Forest
38.892	7.443	Forest
38.884	7.442	Forest
38.906	7.436	Forest
38.8883	7.45682	Forest
38.895	7.435	Forest
38.8942	7.44778	Plantation
38.9111	7.42684	Forest
38.8955	7.40239	Forest
38.8839	7.42968	Plantation
38.882	7.40084	Forest
38.8627	7.42063	Plantation
38.8806	7.42064	Forest
38.8968	7.42064	Forest
38.8842	7.41159	Forest
38.869	7.391	Forest
38.8816	7.3935	Forest
38.888	7.368	Forest
38.8681	7.43546	Forest
38.878	7.351	Forest
40.8239	8.99635	Grassland
40.8438	8.98362	Bushland
40.8653	9.00146	Bushland
38.9029	7.48422	Forest
40.8227	8.98598	Forest
38.9034	7.45998	Forest
39.7991	8.15609	Grassland
39.7737	8.17095	Grassland
39.7755	8.15873	Grassland
38.874	7.366	Forest
38.881	7.385	Forest
38.892	7.466	Forest
39.351	7.636	Erica
39.385	7.662	Erica
39.383	7.668	Erica
39.385	7.713	Erica
39.987	8.317	Grassland
40.001	8.263	Grassland
40.205	8.57	Forest
40.218	8.595	Grassland
40.269	8.639	Grassland
39.135	7.343	Erica
39.162	7.395	Erica
39.183	7.381	Erica
39.16	7.353	Erica
40.914	8.988	Forest
38.911	7.443	Forest
40.856	9.027	Grassland
38.9028	7.44314	Forest
39.767	8.152	Grassland
39.766	8.191	Grassland
38.868	7.351	Forest
38.854	7.351	Forest
38.853	7.343	Forest
38.868	7.335	Forest
38.859	7.335	Forest
38.861	7.326	Forest
38.852	7.326	Forest
38.836	7.317	Forest
38.837	7.307	Forest
38.838	7.292	Forest
38.828	7.284	Forest
39.794	8.2	Forest
39.795	8.185	Forest
38.818	7.261	Forest
38.804	7.262	Forest
38.805	7.252	Forest
38.794	7.249	Forest
38.803	7.236	Forest
40.2215	8.56873	Forest
39.179	7.407	Erica
39.137	7.399	Erica
39.144	7.379	Erica
39.128	7.331	Erica
39.117	7.333	Erica
39.161	7.333	Erica
39.379	7.64	Erica
39.34	7.616	Erica
39.377	7.636	Erica
39.358	7.656	Erica
39.969	8.201	Erica
39.952	8.176	Erica
39.979	8.186	Erica
